# Supplementary material for: Twisted Bands with Degenerate Points of Photonic Hypercrystals in Infrared Region
Source: Nanomaterials (Basel). 2022 Jun 9;12(12):1985. doi: 10.3390/nano12121985 (PMC9228899; doi:10.3390/nano12121985)
Supplement: Supplementary file 1 [file nanomaterials-12-01985-s001.zip]

Archive with 1 entries (1 files):
- nanomaterials-1721425-supplementary.pdf
